# Supplementary material for: Redescription of arenicolous dipluran Parajapyx pauliani (Diplura, Parajapygidae) and DNA barcoding analyses of Parajapyx from China
Source: Zookeys. 2012 Sep 13;(221):19–29. doi: 10.3897/zookeys.221.3207 (PMC3487633; doi:10.3897/zookeys.221.3207)
Supplement: XML Treatment for Parajapyx pauliani [file zookeys.221.3207-treatment1.xml]

<!DOCTYPE tp:taxon-treatment
  PUBLIC "-//TaxonX//DTD Taxonomic Treatment Publishing DTD v0 20100105//EN" "tax-treatment-NSO.dtd">
<tp:taxon-treatment xmlns:tp="http://www.plazi.org/taxpub"><tp:treatment-meta><mixed-citation publication-type="journal"><person-group><name><surname>Bu</surname><given-names>Yun</given-names></name><name><surname>Gao</surname><given-names>Yan</given-names></name><name><surname>Potapov</surname><given-names>Mikhail B.</given-names></name><name><surname>Luan</surname><given-names>Yun-Xia</given-names></name></person-group><article-title>Redescription of arenicolous dipluran 
                    <italic>Parajapyx pauliani</italic> (Diplura, Parajapygidae) and DNA barcoding  analyses of 
                    <italic>Parajapyx</italic> from China
                </article-title><source>Zookeys</source><day>13</day><month>9</month><year>2012</year><volume>2012</volume><issue>221</issue><fpage>19</fpage><lpage>29</lpage><pub-id pub-id-type="doi">10.3897/zookeys.221.3207</pub-id></mixed-citation></tp:treatment-meta><tp:nomenclature><tp:taxon-name>
                        <tp:taxon-name-part taxon-name-part-type="genus">Parajapyx</tp:taxon-name-part>
                        <tp:taxon-name-part taxon-name-part-type="species">pauliani</tp:taxon-name-part>
                    <object-id xmlns:xlink="http://www.w3.org/1999/xlink" xlink:type="simple">http://species-id.net/wiki/Parajapyx_pauliani</object-id>
								</tp:taxon-name><tp:taxon-authority>Pagés, 1959</tp:taxon-authority><xref ref-type="fig" rid="F1">Figs 1–17</xref><xref ref-type="table" rid="T2">Tables 2</xref><xref ref-type="table" rid="T3">3</xref></tp:nomenclature><tp:treatment-sec sec-type="Material examined"><title>Material examined.</title><p>4 females, South China, Hainan Island, Sanya city, shingly beach of Ximaozhou island (samples No. 6 and 8), <named-content xmlns:xlink="http://www.w3.org/1999/xlink" content-type="dwc:verbatimCoordinates" xlink:type="simple">18°14'N, 109°22'E</named-content>, 5-IV-2011; 1 female, from sand beach of the Ximaozhou Island (sample No. 17), 6-IV-2011; 2 female, South China, Hainan Island, Changjiang County, Changhua town, from sand beach of Qizi Bay (sample No. 54), <named-content xmlns:xlink="http://www.w3.org/1999/xlink" content-type="dwc:verbatimCoordinates" xlink:type="simple">19°21'N, 108°40'E</named-content>, 7-IV-2011, coll. Y. Bu, C. W. Huang, M. B. Potapov and N. A. Kuznetsova. All specimens are kept at Institute of Plant Physiology &amp; Ecology, CAS.
                    </p></tp:treatment-sec><tp:treatment-sec sec-type="Redescription"><title>Redescription.</title><p>Body length and width of adult female 2.8–3.0 mm, and 0.3–0.35 mm, respectively (four specimens, antenna and cerci not included). Tegument smooth, without ornamentation (<xref ref-type="fig" rid="F1">Fig. 1</xref>).
                    </p></tp:treatment-sec><tp:treatment-sec sec-type="Head"><title>Head. </title><p>Length 0.23–0.25 mm, width 0.23–0.25 mm. Dorsal side with 5+5 interior (Di), 5+5 exterior (De), and 10+10 lateral setae (Dl) (only show five on the picture), without front setae (<xref ref-type="fig" rid="F1">Fig. 2</xref>). Labrum with two pairs of medial setae (1+1 M and 1+1 n), 6+6 m. On ventral side internal lobe (li) with 1+1 m; external lobe (le) with 9 +9 setae; coxae (cx) with 1 M and 3n; labial palpus absent, replaced with 1 M accompanied by two normal seate; admentum with 11 setae, 3 M and 8 n; pli oral region with 4–5 setae; submentum with 2+2 setae (<xref ref-type="fig" rid="F1">Fig. 3</xref>).
                    </p><p>Mouthparts. Lacinia composed by five lobes, the first lobe (distal) is very acute and smooth, and the following four larger and pectinate. Mandible with five teeth and three denticles between them. Maxillary palpus with 10 n and 2 m setae.</p><p>Antenna with 21 segments, length 0.8 mm. Antenna segment I with seven microsetae dorsally and 5 setae, Ant. II and III each with 9 setae, Ant. IV with 11 setae, Ant. I-IV without sensilla and trichobothria, Ant. V with two bacilliform sensilla (BS) and 14–17 setae, Ant. VI with three BS and 16–18 setae, Ant. VII with three BS and 17–20 setae; Ant. VIII-XIX each with 4 BS and 18–28 setae, Ant. XX with 6 BS and 34–35 setae, Ant. XXI with eight BS and four placoid sensilla, and 55–60 seate. Single microsensillum asymmetrically present on Ant. IX-XIII, XVII, and XIX.</p><p><bold>Thorax.</bold> Chaetotaxy of thorax as show in <xref ref-type="table" rid="T2">Table 2</xref>, <xref ref-type="table" rid="T3">3</xref>. Pro-, meso- and metanotum each with 5+5 M setae and 6-17 n setae (<xref ref-type="fig" rid="F1">Figs 4</xref>–6). Pro-, meso- and metasternum as show in <xref ref-type="fig" rid="F1">Figs 7–9</xref>. Leg III length 0.3 mm, coxa with 1 M, 3 n and 2 m; trochanter with 1 M and 2 n dorsally, 1 m ventrally; femur with 10 n and 3 m setae; tibia with 8 n; tarsus with 10 n; claw symmetrical and with single medial unguis.
                    </p><p><bold>Abdomen.</bold> Chaetotaxy of the abdomen as shown in <xref ref-type="table" rid="T2">Table 2</xref> and <xref ref-type="table" rid="T3">3</xref>. Urotergite I (<xref ref-type="fig" rid="F1">Fig. 12</xref>): prescutum with 4+4 m and 2+2 n, scutum with 6+6 m, 5+5 M and (10-14)+(9-14) n. Urotergites II-VII (<xref ref-type="fig" rid="F1">Figs 13-14</xref>): prescutum with 4+4 m and 2+2 n, scutum with (6-8)+(6-8) m, 8+8 M and (9-18)+(9-19) n. Urotergite VIII with 12+12 m, 8+8 M and (9-10)+2(3)+(7-13) n. Urotergite IX with 7+7 m, 3+3 M and 2+1+2 n. Urotergite X with 4+4 m, 6+1+6 M and (6-8)+(6-8) n.<!--PageBreak--><!--PageBreak-->
                    </p><p>Urosternite I (<xref ref-type="fig" rid="F1">Fig. 15</xref>): prescutum with 2+2 m and 5 +5 n, scutum with 5+5 m, 10+10 M and (10-18)+1(2)(3)+(11-18) n. Subcoxal organ composed by 10-13 setae, including 6-8 slender glandular setae and 4-5 sensory setae, without medial glandular organ (<xref ref-type="fig" rid="F1">Fig. 11</xref>). Urosternites II to VII (<xref ref-type="fig" rid="F1">Figs 16-17</xref>): prescutum with 4 +4 m and (5-7)+1+(5-7) n setae, scutum with 5 +5 m, 12 +12 M, (7-12) + 2(3)+(6-11) n. Urosternite VIII with 4+4 m, 2 +2 M, (4-5)+(4-5) n. Urosternite IX with 4+4 m, 2 +2 M and 3+3 n. Urosternite X with 4 +4 m, 6+6 M and 3+1+3 n. Eversible vesicles present on the urosternites II-III, diameter 32-37 μm. Styli on urosternites I-III each with one short sensilla and one m seta, on urosternites IV-VII with single seta m. Female genital papilla with 10+2+10 n.
                    </p><p>Cerci (<xref ref-type="fig" rid="F1">Fig. 10</xref>) singly segmented, symmetrical, with five distinct internal teeth, crooked; t3 larger than others; interval between t1-t2 as two times as t2-t3 and t3-t4; t2-t4 with shoulder, dorsal side with 9 M, 5 n and 5 m, ventral side with7 M, 3 n and 3 m; each cercus with 7–8 evaporation plates.
                    </p><table-wrap position="float" orientation="portrait" id="T2"><label>Table 2.</label><caption><p>Chaetotaxy of dorsal side of body in adult <italic><tp:taxon-name>Parajapyx pauliani</tp:taxon-name></italic></p></caption><table><tbody><tr><th rowspan="2" colspan="2">segments</th><th rowspan="2" colspan="1">m</th><th rowspan="1" colspan="4">M</th><th rowspan="2" colspan="1">n</th></tr><tr><th rowspan="1" colspan="1">ma</th><th rowspan="1" colspan="1">mp</th><th rowspan="1" colspan="1">la</th><th rowspan="1" colspan="1">lp</th></tr><tr><td rowspan="1" colspan="1">Pronotum</td><td rowspan="1" colspan="1"/><td rowspan="1" colspan="1">6+6</td><td rowspan="1" colspan="1">1+1</td><td rowspan="1" colspan="1">1+1</td><td rowspan="1" colspan="1">2+2</td><td rowspan="1" colspan="1">1+1</td><td rowspan="1" colspan="1">6+6</td></tr><tr><td rowspan="2" colspan="1">Mesonotum</td><td rowspan="1" colspan="1">Prescutum</td><td rowspan="1" colspan="1">6+6</td><td rowspan="1" colspan="1"/><td rowspan="1" colspan="1"/><td rowspan="1" colspan="1"/><td rowspan="1" colspan="1"/><td rowspan="1" colspan="1">1+1</td></tr><tr><td rowspan="1" colspan="1">Scutum</td><td rowspan="1" colspan="1">3+3</td><td rowspan="1" colspan="1">1+1</td><td rowspan="1" colspan="1">1+1</td><td rowspan="1" colspan="1">2+2</td><td rowspan="1" colspan="1">1+1</td><td rowspan="1" colspan="1">(8-13)+(8-12)</td></tr><tr><td rowspan="2" colspan="1">Metanotum</td><td rowspan="1" colspan="1">Prescutum</td><td rowspan="1" colspan="1">7+7</td><td rowspan="1" colspan="1"/><td rowspan="1" colspan="1"/><td rowspan="1" colspan="1"/><td rowspan="1" colspan="1"/><td rowspan="1" colspan="1">2+2</td></tr><tr><td rowspan="1" colspan="1">Scutum</td><td rowspan="1" colspan="1">3+3</td><td rowspan="1" colspan="1">1+1</td><td rowspan="1" colspan="1">1+1</td><td rowspan="1" colspan="1">2+2</td><td rowspan="1" colspan="1">1+1</td><td rowspan="1" colspan="1">(13-17)+(10-16)</td></tr><tr><td rowspan="2" colspan="1">Abd. I</td><td rowspan="1" colspan="1">Prescutum</td><td rowspan="1" colspan="1">3+3</td><td rowspan="1" colspan="1"/><td rowspan="1" colspan="1"/><td rowspan="1" colspan="1"/><td rowspan="1" colspan="1"/><td rowspan="1" colspan="1">2+2</td></tr><tr><td rowspan="1" colspan="1">Scutum</td><td rowspan="1" colspan="1">5+5</td><td rowspan="1" colspan="1">1+1</td><td rowspan="1" colspan="1">1+1</td><td rowspan="1" colspan="1">2+2</td><td rowspan="1" colspan="1">1+1</td><td rowspan="1" colspan="1">(10-14)+(9-14)</td></tr><tr><td rowspan="2" colspan="1">II</td><td rowspan="1" colspan="1">Prescutum</td><td rowspan="1" colspan="1">4+4</td><td rowspan="1" colspan="1"/><td rowspan="1" colspan="1"/><td rowspan="1" colspan="1"/><td rowspan="1" colspan="1"/><td rowspan="1" colspan="1">2+2</td></tr><tr><td rowspan="1" colspan="1">Scutum</td><td rowspan="1" colspan="1">6+6</td><td rowspan="1" colspan="1">1+1</td><td rowspan="1" colspan="1">1+1</td><td rowspan="1" colspan="1">4+4</td><td rowspan="1" colspan="1">2+2</td><td rowspan="1" colspan="1">(11-17)+(11-17)</td></tr><tr><td rowspan="2" colspan="1">III</td><td rowspan="1" colspan="1">Prescutum</td><td rowspan="1" colspan="1">4+4</td><td rowspan="1" colspan="1"/><td rowspan="1" colspan="1"/><td rowspan="1" colspan="1"/><td rowspan="1" colspan="1"/><td rowspan="1" colspan="1">2+2</td></tr><tr><td rowspan="1" colspan="1">Scutum</td><td rowspan="1" colspan="1">7+7</td><td rowspan="1" colspan="1">1+1</td><td rowspan="1" colspan="1">1+1</td><td rowspan="1" colspan="1">4+4</td><td rowspan="1" colspan="1">2+2</td><td rowspan="1" colspan="1">(14-17)+(11+17)</td></tr><tr><td rowspan="2" colspan="1">IV</td><td rowspan="1" colspan="1">Prescutum</td><td rowspan="1" colspan="1">4+4</td><td rowspan="1" colspan="1"/><td rowspan="1" colspan="1"/><td rowspan="1" colspan="1"/><td rowspan="1" colspan="1"/><td rowspan="1" colspan="1">2+2</td></tr><tr><td rowspan="1" colspan="1">Scutum</td><td rowspan="1" colspan="1">7+7</td><td rowspan="1" colspan="1">1+1</td><td rowspan="1" colspan="1">1+1</td><td rowspan="1" colspan="1">4+4</td><td rowspan="1" colspan="1">2+2</td><td rowspan="1" colspan="1">(11-17)+(11-18)</td></tr><tr><td rowspan="2" colspan="1">V</td><td rowspan="1" colspan="1">Prescutum</td><td rowspan="1" colspan="1">4+4</td><td rowspan="1" colspan="1"/><td rowspan="1" colspan="1"/><td rowspan="1" colspan="1"/><td rowspan="1" colspan="1"/><td rowspan="1" colspan="1">2+2</td></tr><tr><td rowspan="1" colspan="1">Scutum</td><td rowspan="1" colspan="1">7+7</td><td rowspan="1" colspan="1">1+1</td><td rowspan="1" colspan="1">1+1</td><td rowspan="1" colspan="1">4+4</td><td rowspan="1" colspan="1">2+2</td><td rowspan="1" colspan="1">(12-17)+(13-18)</td></tr><tr><td rowspan="2" colspan="1">VI</td><td rowspan="1" colspan="1">Prescutum</td><td rowspan="1" colspan="1">4+4</td><td rowspan="1" colspan="1"/><td rowspan="1" colspan="1"/><td rowspan="1" colspan="1"/><td rowspan="1" colspan="1"/><td rowspan="1" colspan="1">2+2</td></tr><tr><td rowspan="1" colspan="1">Scutum</td><td rowspan="1" colspan="1">7+7</td><td rowspan="1" colspan="1">1+1</td><td rowspan="1" colspan="1">1+1</td><td rowspan="1" colspan="1">4+4</td><td rowspan="1" colspan="1">2+2</td><td rowspan="1" colspan="1">(12-14)+(10-16)</td></tr><tr><td rowspan="2" colspan="1">VII</td><td rowspan="1" colspan="1">Prescutum</td><td rowspan="1" colspan="1">4+4</td><td rowspan="1" colspan="1"/><td rowspan="1" colspan="1"/><td rowspan="1" colspan="1"/><td rowspan="1" colspan="1"/><td rowspan="1" colspan="1">2+2</td></tr><tr><td rowspan="1" colspan="1">Scutum</td><td rowspan="1" colspan="1">8+8</td><td rowspan="1" colspan="1">1+1</td><td rowspan="1" colspan="1">1+1</td><td rowspan="1" colspan="1">4+4</td><td rowspan="1" colspan="1">2+2</td><td rowspan="1" colspan="1">(9-14)+(9-14)</td></tr><tr><td rowspan="1" colspan="1">VIII</td><td rowspan="1" colspan="1">Scutum</td><td rowspan="1" colspan="1">12+12</td><td rowspan="1" colspan="1">1+1</td><td rowspan="1" colspan="1">1+1</td><td rowspan="1" colspan="1">4+4</td><td rowspan="1" colspan="1">2+2</td><td rowspan="1" colspan="1">(9-10)+2(3)+(7-13)</td></tr><tr><td rowspan="1" colspan="1">IX</td><td rowspan="1" colspan="1">Scutum</td><td rowspan="1" colspan="1">7+7</td><td rowspan="1" colspan="4">3+3</td><td rowspan="1" colspan="1">2+1+2</td></tr><tr><td rowspan="1" colspan="1">X</td><td rowspan="1" colspan="1">Scutum</td><td rowspan="1" colspan="1">4+4</td><td rowspan="1" colspan="4">6+1+6</td><td rowspan="1" colspan="1">(6-8)+(6-8)</td></tr></tbody></table></table-wrap><table-wrap position="float" orientation="portrait" id="T3"><label>Table 3.</label><caption><p>Chaetotaxy of ventral side of body in adult <italic><tp:taxon-name>Parajapyx pauliani</tp:taxon-name></italic></p></caption><table><tbody><tr><th rowspan="1" colspan="1"><bold>segments</bold>
                                    </th><th rowspan="1" colspan="1"/><th rowspan="1" colspan="1"><bold>m</bold>
                                    </th><th rowspan="1" colspan="1"><bold>M</bold>
                                    </th><th rowspan="1" colspan="1"><bold>n</bold>
                                    </th></tr><tr><td rowspan="3" colspan="1">Prosternum</td><td rowspan="1" colspan="1">Anterior lobe</td><td rowspan="1" colspan="1">3+7+3</td><td rowspan="1" colspan="1">2+2</td><td rowspan="1" colspan="1">1+1</td></tr><tr><td rowspan="1" colspan="1">Middle lobe</td><td rowspan="1" colspan="1">7+7</td><td rowspan="1" colspan="1">2+2</td><td rowspan="1" colspan="1">2+2</td></tr><tr><td rowspan="1" colspan="1">Posterior lobe</td><td rowspan="1" colspan="1">6+6</td><td rowspan="1" colspan="1">1+1</td><td rowspan="1" colspan="1">2(3)+1+2(3)</td></tr><tr><td rowspan="3" colspan="1">Mesosternum</td><td rowspan="1" colspan="1">Anterior lobe</td><td rowspan="1" colspan="1">3+3</td><td rowspan="1" colspan="1">2+2</td><td rowspan="1" colspan="1">2+2</td></tr><tr><td rowspan="1" colspan="1">Middle lobe</td><td rowspan="1" colspan="1">7+7</td><td rowspan="1" colspan="1">4+4</td><td rowspan="1" colspan="1">2+2+2</td></tr><tr><td rowspan="1" colspan="1">Posterior lobe</td><td rowspan="1" colspan="1">6+6</td><td rowspan="1" colspan="1">3+3</td><td rowspan="1" colspan="1">3+2+3</td></tr><tr><td rowspan="3" colspan="1">Metasternum</td><td rowspan="1" colspan="1">Anterior lobe</td><td rowspan="1" colspan="1">4+4</td><td rowspan="1" colspan="1">2+2</td><td rowspan="1" colspan="1">2+1+2</td></tr><tr><td rowspan="1" colspan="1">Middle lobe</td><td rowspan="1" colspan="1">5+5</td><td rowspan="1" colspan="1">4+4</td><td rowspan="1" colspan="1">3+2+3</td></tr><tr><td rowspan="1" colspan="1">Posterior lobe</td><td rowspan="1" colspan="1">5+5</td><td rowspan="1" colspan="1">3+3</td><td rowspan="1" colspan="1">3+2+3</td></tr><tr><td rowspan="2" colspan="1">Abd. I</td><td rowspan="1" colspan="1">Prescutum</td><td rowspan="1" colspan="1">2+2</td><td rowspan="1" colspan="1"/><td rowspan="1" colspan="1">5+5</td></tr><tr><td rowspan="1" colspan="1">Scutum</td><td rowspan="1" colspan="1">5+5</td><td rowspan="1" colspan="1">10+10</td><td rowspan="1" colspan="1">(10-18)+2(3)+(11-18)</td></tr><tr><td rowspan="2" colspan="1">II</td><td rowspan="1" colspan="1">Prescutum</td><td rowspan="1" colspan="1">4+4</td><td rowspan="1" colspan="1"/><td rowspan="1" colspan="1">(5-7)+1+(5-7)</td></tr><tr><td rowspan="1" colspan="1">Scutum</td><td rowspan="1" colspan="1">5+5</td><td rowspan="1" colspan="1">12+12</td><td rowspan="1" colspan="1">(8-11)+2(3)+(8-11)</td></tr><tr><td rowspan="2" colspan="1">III</td><td rowspan="1" colspan="1">Prescutum</td><td rowspan="1" colspan="1">4+4</td><td rowspan="1" colspan="1"/><td rowspan="1" colspan="1">6(7)+1+6(7)</td></tr><tr><td rowspan="1" colspan="1">Scutum</td><td rowspan="1" colspan="1">5+5</td><td rowspan="1" colspan="1">12+12</td><td rowspan="1" colspan="1">(8-9)+2(3)+(8-11)</td></tr><tr><td rowspan="2" colspan="1">IV</td><td rowspan="1" colspan="1">Prescutum</td><td rowspan="1" colspan="1">4+4</td><td rowspan="1" colspan="1"/><td rowspan="1" colspan="1">6(7)+1+6(7)</td></tr><tr><td rowspan="1" colspan="1">Scutum</td><td rowspan="1" colspan="1">5+5</td><td rowspan="1" colspan="1">12+12</td><td rowspan="1" colspan="1">(8-11)+2(3)+(8-11)</td></tr><tr><td rowspan="2" colspan="1">V</td><td rowspan="1" colspan="1">Prescutum</td><td rowspan="1" colspan="1">4+4</td><td rowspan="1" colspan="1"/><td rowspan="1" colspan="1">(5-7)+1+(5-7)</td></tr><tr><td rowspan="1" colspan="1">Scutum</td><td rowspan="1" colspan="1">5+5</td><td rowspan="1" colspan="1">12+12</td><td rowspan="1" colspan="1">(7-12)+2+(7-10)</td></tr><tr><td rowspan="2" colspan="1">VI</td><td rowspan="1" colspan="1">Prescutum</td><td rowspan="1" colspan="1">4+4</td><td rowspan="1" colspan="1"/><td rowspan="1" colspan="1">6+1+6</td></tr><tr><td rowspan="1" colspan="1">Scutum</td><td rowspan="1" colspan="1">5+5</td><td rowspan="1" colspan="1">12+12</td><td rowspan="1" colspan="1">(8-12)+2+(7-10)</td></tr><tr><td rowspan="2" colspan="1">VII</td><td rowspan="1" colspan="1">Prescutum</td><td rowspan="1" colspan="1">4+4</td><td rowspan="1" colspan="1"/><td rowspan="1" colspan="1">5+1+5</td></tr><tr><td rowspan="1" colspan="1">Scutum</td><td rowspan="1" colspan="1">5+5</td><td rowspan="1" colspan="1">12+12</td><td rowspan="1" colspan="1">(9-10)+2+(6-9)</td></tr><tr><td rowspan="1" colspan="1">VIII</td><td rowspan="1" colspan="1">Scutum</td><td rowspan="1" colspan="1">4+4</td><td rowspan="1" colspan="1">2+2</td><td rowspan="1" colspan="1">(4-5)+(4-5)</td></tr><tr><td rowspan="1" colspan="1">IX</td><td rowspan="1" colspan="1">Scutum</td><td rowspan="1" colspan="1">4+4</td><td rowspan="1" colspan="1">2+2</td><td rowspan="1" colspan="1">3+3</td></tr><tr><td rowspan="1" colspan="1">X</td><td rowspan="1" colspan="1">Scutum</td><td rowspan="1" colspan="1">4+4</td><td rowspan="1" colspan="1">6+6</td><td rowspan="1" colspan="1">3+1+3</td></tr></tbody></table></table-wrap><fig id="F1" position="float" orientation="portrait"><label>Figures 1–17.</label><caption><p><italic><tp:taxon-name>Parajapyx pauliani</tp:taxon-name></italic> <bold>1</bold> Habitus <bold>2</bold> head, dorsal view (Di= dorsal interior setae; De= dorsal exterior setae; Dl= dorsal lateral setae) <bold>3</bold> head, ventral view (<bold>ad</bold>= admentum <bold>cx</bold>= coxae <bold>lp</bold>= labial palps area <bold>sm</bold>= submentum <bold>po</bold>= pli oral region) <bold>4</bold> pronotum <bold>5</bold> mesonotum <bold>6</bold> metanotum <bold>7</bold> prosternum (<bold>al</bold>= anterior lobe <bold>ml</bold>= middlelobe <bold>pl</bold>= posterior lobe, same for figs <bold>8–9</bold>) <bold>8</bold> mesosternum <bold>9</bold> metasternum <bold>10</bold> cerci <bold>11</bold> subcoxal organ of urosternite I, right side <bold>12</bold> urotergite I <bold>13</bold> urotergite II <bold>14</bold> urotergite VII <bold>15</bold> urosternite I (<bold>so</bold>= subcoxal organ) <bold>16</bold> urosternite II (<bold>ev</bold>= eversible vesicles) <bold>17</bold> urosternite VII. Scale bar: 0.5 mm in Fig. <bold>1</bold>; 0.1 mm in Figs <bold>2–17</bold>.</p></caption><graphic xmlns:xlink="http://www.w3.org/1999/xlink" xlink:href="ZooKeys-221-019-g001.jpg" position="float" orientation="portrait" xlink:type="simple"/></fig></tp:treatment-sec><tp:treatment-sec sec-type="Distribution"><title>Distribution.</title><p>So far, the species is known only from two localities: Hainan, China and Madagascar.</p></tp:treatment-sec><tp:treatment-sec sec-type="Remarks"><title>Remarks.</title><p><italic><tp:taxon-name>Parajapyx pauliani</tp:taxon-name></italic> is characterized by the antenna with 21 segments, nota each with 5+5 M setae and numerous normal setae, urotergites II-VII each with <!--PageBreak-->8+8 M setae and numerous normal setae, and prescutum of urotergites II-V each with 2+2 normal setae. Ithas more normal setae than in other congeners. The numbers of M and m setae are relatively stable, but the numbers of normal setae are quite variable in different individuals.
                    </p><sec sec-type="Littoral habitat of Parajapyx pauliani"><title>Littoral habitat of <italic><tp:taxon-name>Parajapyx pauliani</tp:taxon-name></italic>
                        </title><p>Three intertidal locations where <italic><tp:taxon-name>Parajapyx pauliani</tp:taxon-name></italic> was found are shown in <xref ref-type="fig" rid="F2">Figs 18–20</xref>. All habitats are positioned lower than supralittoral, devoid of halophytes, and are directly influenced by sea water. The animal lives in shingly or sand beaches (<xref ref-type="fig" rid="F2">Figs 18–20</xref>), between particles of different size: from 9 mm (with the whole variation from 5 to 16 mm, n=100) to 1.5 mm (1.0–2.3 mm, n=150) in diameter. <italic><tp:taxon-name>Parajapyx pauliani</tp:taxon-name></italic> appears to<!--PageBreak--> be a dipluran member of a genuine littoral community and is often associated with collembolan species like <italic><tp:taxon-name>Yuukianura</tp:taxon-name></italic> sp., <italic><tp:taxon-name>Isotogastrura trichaetosa</tp:taxon-name></italic> <xref ref-type="bibr" rid="B7">Potapov et al. 2011</xref>, <italic><tp:taxon-name>Thalassaphorura</tp:taxon-name></italic> sp., <italic><tp:taxon-name>Oudemansia</tp:taxon-name></italic> sp., <italic><tp:taxon-name>Acherontiella</tp:taxon-name></italic> sp., <italic><tp:taxon-name>Archisotoma</tp:taxon-name></italic> sp.
                        </p><fig id="F2" position="float" orientation="portrait"><label>Figures 18–20.</label><caption><p>Habitats of <italic><tp:taxon-name>Parajapyx pauliani</tp:taxon-name></italic> in Hainan (S China). <bold>18</bold> shingly beach of Ximaozhou Island, inset shows the size of stone <bold>19</bold> sand beach of Ximaozhou Island, inset show the size of sand granules <bold>20</bold> sand beach of Qizi Bay, inset show the size of sand granules ✱ indicates the sample site.</p></caption><graphic xmlns:xlink="http://www.w3.org/1999/xlink" xlink:href="ZooKeys-221-019-g002.jpg" position="float" orientation="portrait" xlink:type="simple"/></fig><fig id="F3" position="float" orientation="portrait"><label>Figure 21.</label><caption><p>Neighbour-joining tree (p-distance, Bootstrap 1000 replicates) of Chinese <italic><tp:taxon-name>Parajapyx</tp:taxon-name></italic> inferred from COI gene sequences. Numbers on the nodes show the bootstrap values (&gt; 50%).</p></caption><graphic xmlns:xlink="http://www.w3.org/1999/xlink" xlink:href="ZooKeys-221-019-g003.jpg" position="float" orientation="portrait" xlink:type="simple"/></fig></sec><sec sec-type="The DNA barcoding"><title>The DNA barcoding</title><p>The DNA barcoding of 18 individuals from five <italic><tp:taxon-name>Parajapyx</tp:taxon-name></italic> species from China were sequenced, and deposited in GenBank (the accession numbers showed in <xref ref-type="table" rid="T1">Table 1</xref>). The genetic divergence between individuals of the same species is 1.9% in average, with span 1.5–5.3%, and it is 19.1% in average, with span 16.3–21.3% between different <italic><tp:taxon-name>Parajapyx</tp:taxon-name></italic> species.
                        </p><p>The Neighbour-joining tree was constructed based on the barcoding sequences (<xref ref-type="fig" rid="F3">Fig. 21</xref>). <italic><tp:taxon-name>Parajapyx pauliani</tp:taxon-name></italic> is clustered with <italic><tp:taxon-name>Parajapyx isabellae</tp:taxon-name></italic>. <italic><tp:taxon-name>Parajapyx isabellae</tp:taxon-name></italic> and <italic><tp:taxon-name>Parajapyx emeryanus</tp:taxon-name></italic> are valid species respectively well supported by barcoding analyses. Two individuals of <italic><tp:taxon-name>Parajapyx isabellae</tp:taxon-name></italic> (Syn. <italic><tp:taxon-name>Parajapyx paucidentis</tp:taxon-name></italic>) (teeth absent on the cerci) clustered together with five individuals of <italic><tp:taxon-name>Parajapyx isabellae</tp:taxon-name></italic> (teeth present on the cerci). The genetic divergence between <italic><tp:taxon-name>Parajapyx isabellae</tp:taxon-name></italic> (Syn. <italic><tp:taxon-name>Parajapyx paucidentis</tp:taxon-name></italic>) and <italic><tp:taxon-name>Parajapyx isabellae</tp:taxon-name></italic> is only 1.7% in average (with span 0.8–2.6%). In addition, individuals of <italic><tp:taxon-name>Parajapyx yangi</tp:taxon-name></italic> and <italic><tp:taxon-name>Parajapyx hwashanensis</tp:taxon-name></italic> clustered together with high support value, and the genetic divergence between them is low (0.2%).
                        </p></sec></tp:treatment-sec><tp:treatment-sec><!--Section generated to contain objects referenced in tp:taxon-treatment.--><table-wrap position="float" orientation="portrait" id="T1"><label>Table 1.</label><caption><p><italic><tp:taxon-name>Parajapyx</tp:taxon-name></italic> species and outgroups used in the study.</p></caption><table><tbody><tr><th rowspan="1" colspan="1"><bold>Classification</bold>
                                </th><th rowspan="1" colspan="1"><bold>Species</bold>
                                </th><th rowspan="1" colspan="1"><bold>Locality</bold>
                                </th><th rowspan="1" colspan="1"><bold>Number of individuals</bold>
                                </th><th rowspan="1" colspan="1"><bold>GenBank Accession Numbers</bold>
                                </th></tr><tr><td rowspan="1" colspan="1"><bold>Diplura</bold>
                                </td><td rowspan="1" colspan="1"/><td rowspan="1" colspan="1"/><td rowspan="1" colspan="1"/><td rowspan="1" colspan="1"/></tr><tr><td rowspan="1" colspan="1"><bold>Parajapygidae</bold> 
                                </td><td rowspan="1" colspan="1"/><td rowspan="1" colspan="1"/><td rowspan="1" colspan="1"/><td rowspan="1" colspan="1"/></tr><tr><td rowspan="6" colspan="1"><bold><italic><tp:taxon-name>Parajapyx</tp:taxon-name></italic></bold>
                                </td><td rowspan="1" colspan="1"><italic><tp:taxon-name>Parajapyx pauliani</tp:taxon-name></italic>
                                </td><td rowspan="1" colspan="1">Hainan</td><td rowspan="1" colspan="1">2</td><td rowspan="1" colspan="1"><ext-link xmlns:xlink="http://www.w3.org/1999/xlink" ext-link-type="uri" xlink:href="http://www.ncbi.nlm.nih.gov/nuccore/JQ692327" xlink:type="simple">JQ692327</ext-link>, <ext-link xmlns:xlink="http://www.w3.org/1999/xlink" ext-link-type="uri" xlink:href="http://www.ncbi.nlm.nih.gov/nuccore/JQ796634" xlink:type="simple">JQ796634</ext-link></td></tr><tr><td rowspan="1" colspan="1"><italic><tp:taxon-name>Parajapyx emeryanus</tp:taxon-name></italic>
                                </td><td rowspan="1" colspan="1">Shanghai</td><td rowspan="1" colspan="1">6</td><td rowspan="1" colspan="1"><ext-link xmlns:xlink="http://www.w3.org/1999/xlink" ext-link-type="uri" xlink:href="http://www.ncbi.nlm.nih.gov/nuccore/JQ796635" xlink:type="simple">JQ796635</ext-link><bold>-</bold><ext-link xmlns:xlink="http://www.w3.org/1999/xlink" ext-link-type="uri" xlink:href="http://www.ncbi.nlm.nih.gov/nuccore/JQ796640" xlink:type="simple">JQ796640</ext-link>
                                </td></tr><tr><td rowspan="1" colspan="1"><italic><tp:taxon-name>Parajapyx isabellae</tp:taxon-name></italic>
                                </td><td rowspan="1" colspan="1">Shanghai</td><td rowspan="1" colspan="1">5</td><td rowspan="1" colspan="1"><ext-link xmlns:xlink="http://www.w3.org/1999/xlink" ext-link-type="uri" xlink:href="http://www.ncbi.nlm.nih.gov/nuccore/JQ796641" xlink:type="simple">JQ796641</ext-link><bold>-</bold><ext-link xmlns:xlink="http://www.w3.org/1999/xlink" ext-link-type="uri" xlink:href="http://www.ncbi.nlm.nih.gov/nuccore/JQ796645" xlink:type="simple">JQ796645</ext-link>
                                </td></tr><tr><td rowspan="1" colspan="1"><italic><tp:taxon-name>Parajapyx isabellae</tp:taxon-name></italic>  (Syn. <italic><tp:taxon-name>Parajapyx paucidentis</tp:taxon-name></italic>)
                                </td><td rowspan="1" colspan="1">Shanghai</td><td rowspan="1" colspan="1">2</td><td rowspan="1" colspan="1"><ext-link xmlns:xlink="http://www.w3.org/1999/xlink" ext-link-type="uri" xlink:href="http://www.ncbi.nlm.nih.gov/nuccore/JQ796646" xlink:type="simple">JQ796646</ext-link>, <ext-link xmlns:xlink="http://www.w3.org/1999/xlink" ext-link-type="uri" xlink:href="http://www.ncbi.nlm.nih.gov/nuccore/JQ796647" xlink:type="simple">JQ796647</ext-link></td></tr><tr><td rowspan="1" colspan="1"><italic><tp:taxon-name>Parajapyx hwashanensis</tp:taxon-name></italic>
                                </td><td rowspan="1" colspan="1">Qinghai</td><td rowspan="1" colspan="1">1</td><td rowspan="1" colspan="1"><ext-link xmlns:xlink="http://www.w3.org/1999/xlink" ext-link-type="uri" xlink:href="http://www.ncbi.nlm.nih.gov/nuccore/JQ796648" xlink:type="simple">JQ796648</ext-link></td></tr><tr><td rowspan="1" colspan="1"><italic><tp:taxon-name>Parajapyx yangi</tp:taxon-name></italic>
                                </td><td rowspan="1" colspan="1">Gansu</td><td rowspan="1" colspan="1">2</td><td rowspan="1" colspan="1"><ext-link xmlns:xlink="http://www.w3.org/1999/xlink" ext-link-type="uri" xlink:href="http://www.ncbi.nlm.nih.gov/nuccore/JQ796649" xlink:type="simple">JQ796649</ext-link>, <ext-link xmlns:xlink="http://www.w3.org/1999/xlink" ext-link-type="uri" xlink:href="http://www.ncbi.nlm.nih.gov/nuccore/JQ796650" xlink:type="simple">JQ796650</ext-link></td></tr><tr><td rowspan="1" colspan="1"><bold>Japygidae</bold>
                                </td><td rowspan="1" colspan="1"><italic><tp:taxon-name>Occasjapyx japonicus</tp:taxon-name></italic>
                                </td><td rowspan="1" colspan="1">Shanghai</td><td rowspan="1" colspan="1">1</td><td rowspan="1" colspan="1"><ext-link xmlns:xlink="http://www.w3.org/1999/xlink" ext-link-type="uri" xlink:href="http://www.ncbi.nlm.nih.gov/nuccore/HQ882833" xlink:type="simple">HQ882833</ext-link></td></tr><tr><td rowspan="1" colspan="1"><bold>Campdeidae</bold>
                                </td><td rowspan="1" colspan="1"><italic><tp:taxon-name>Lepidocampa weberi</tp:taxon-name></italic>
                                </td><td rowspan="1" colspan="1">Shanghai</td><td rowspan="1" colspan="1">1</td><td rowspan="1" colspan="1"><ext-link xmlns:xlink="http://www.w3.org/1999/xlink" ext-link-type="uri" xlink:href="http://www.ncbi.nlm.nih.gov/nuccore/HQ882832" xlink:type="simple">HQ882832</ext-link></td></tr></tbody></table></table-wrap></tp:treatment-sec><ref-list><ref id="B7"><mixed-citation xmlns:xlink="http://www.w3.org/1999/xlink" xlink:type="simple"><!--PageBreak--><person-group><name name-style="western"><surname>Potapov</surname><given-names>MB</given-names></name><name name-style="western"><surname>Bu</surname><given-names>Y</given-names></name><name name-style="western"><surname>Gao</surname><given-names>Y</given-names></name></person-group> (<year>2011</year>)<article-title> First record of the littoral family Isotogastruridae (Collembola) in Asia.</article-title><source>ZooKeys </source><volume>136</volume>: <fpage>23</fpage>-<lpage>29</lpage>. doi: <ext-link ext-link-type="uri" xlink:href="http://dx.doi.org/10.3897/zookeys.136.1666" xlink:type="simple">10.3897/zookeys.136.1666</ext-link></mixed-citation></ref></ref-list></tp:taxon-treatment>
